# Supplementary material for: Holopelagic Sargassum aggregations provide warmer microhabitats for associated fauna
Source: Sci Rep. 2023 Sep 13;13:15129. doi: 10.1038/s41598-023-41982-w (PMC10499784; doi:10.1038/s41598-023-41982-w)
Supplement: Supplementary file 2 — Supplementary Information 2. [file 41598_2023_41982_MOESM2_ESM.csv]

date_year	date_mo	date_day	time_collection	latitude	longitude	mat_ID	mat_w	mat_l	ow_0	ow_0_t	ow_0.2	ow_0.2_t	ow_0.4	ow_0.4_t	ow_0.6	ow_0.6_t	ow_0.8	ow_0.8_t	ow_1	ow_1_t	edge_0	edge_0_t	edge_0_d	edge_0.2	edge_0.2_t	edge_0.2_d	edge_0.4	edge_0.4_t	edge_0.4_d	edge_0.6	edge_0.6_t	edge_0.6_d	edge_0.8	edge_0.8_t	edge_0.8_d	edge_1	edge_1_t	edge_1_d	0.5_0	0.5_0_t	0.5_0_d	0.5_0.2	0.5_0.2_t	0.5_0.2_d	0.5_0.4	0.5_0.4_t	0.5_0.4_d	0.5_0.6	0.5_0.6_t
2019	7	31	11:24	31.349087	-63.870457	f1	0.45	0.45	29.6	11:24	na	na	na	na	na	na	na	na	na	na	na	na	na	na	na	na	na	na	na	na	na	na	na	na	na	na	na	na	na	na	na	na	na	na	na	na	na	na	na
2019	7	31	11:30	31.348888	-63.870166	f2	0.1	0.1	29.6	11:24	na	na	na	na	na	na	na	na	na	na	na	na	na	na	na	na	na	na	na	na	na	na	na	na	na	na	na	na	na	na	na	na	na	na	na	na	na	na	na
2019	7	31	11:34	31.348617	-63.8624	f3	0.15	0.15	30.1	11:34	na	na	na	na	na	na	na	na	na	na	na	na	na	na	na	na	na	na	na	na	na	na	na	na	na	na	na	na	na	na	na	na	na	na	na	na	na	na	na
2019	7	31	11:41	31.347969	-63.858498	f4	0.25	0.25	29.5	11:41	na	na	na	na	na	na	na	na	na	na	na	na	na	na	na	na	na	na	na	na	na	na	na	na	na	na	na	na	na	na	na	na	na	na	na	na	na	na	na
2019	7	31	11:42	31.347933	-63.858402	f5	0.3	0.3	29.3	11:42	na	na	na	na	na	na	na	na	na	na	na	na	na	na	na	na	na	na	na	na	na	na	na	na	na	na	na	na	na	na	na	na	na	na	na	na	na	na	na
2019	7	31	11:45	31.347481	-63.857729	f6	0.3	0.3	30.1	11:45	na	na	na	na	na	na	na	na	na	na	na	na	na	na	na	na	na	na	na	na	na	na	na	na	na	na	na	na	na	na	na	na	na	na	na	na	na	na	na
2019	7	31	11:49	31.34547	-63.855044	f7	0.25	0.25	29.8	11:49	na	na	na	na	na	na	na	na	na	na	na	na	na	na	na	na	na	na	na	na	na	na	na	na	na	na	na	na	na	na	na	na	na	na	na	na	na	na	na
2019	7	31	11:51	31.345183	-63.854846	f8	0.7	0.7	29.7	11:51	na	na	na	na	na	na	na	na	na	na	29.9	11:52	na	na	na	na	na	na	na	na	na	na	na	na	na	na	na	na	na	na	na	na	na	na	na	na	na	na	na
2019	7	31	11:53	31.344528	-63.854116	f9	0.6	0.6	29.9	11:53	na	na	na	na	na	na	na	na	na	na	na	na	na	na	na	na	na	na	na	na	na	na	na	na	na	na	na	na	na	na	na	na	na	na	na	na	na	na	na
2019	7	31	12:00	31.341762	-63.849703	f10	0.45	0.45	29.1	12:00	na	na	na	na	na	na	na	na	na	na	na	na	na	na	na	na	na	na	na	na	na	na	na	na	na	na	na	na	na	na	na	na	na	na	na	na	na	na	na
2019	7	31	12:06	31.339116	-63.846265	f11	0.5	0.5	29.7	12:06	na	na	na	na	na	na	na	na	na	na	na	na	na	na	na	na	na	na	na	na	na	na	na	na	na	na	na	na	na	na	na	na	na	na	na	na	na	na	na
2019	7	31	12:08	31.339116	-63.846265	f12	0.6	0.6	29.7	12:06	na	na	na	na	na	na	na	na	na	na	na	na	na	na	na	na	na	na	na	na	na	na	na	na	na	na	na	na	na	na	na	na	na	na	na	na	na	na	na
2019	7	31	12:09	31.339116	-63.846265	f13	0.4	0.4	29.7	12:06	na	na	na	na	na	na	na	na	na	na	na	na	na	na	na	na	na	na	na	na	na	na	na	na	na	na	na	na	na	na	na	na	na	na	na	na	na	na	na
2019	7	31	12:12	31.33915	-63.844869	f14	0.7	0.7	29.9	12:12	na	na	na	na	na	na	na	na	na	na	30.1	12:12	na	na	na	na	na	na	na	na	na	na	na	na	na	na	na	na	na	na	na	na	na	na	na	na	na	na	na
2019	8	2	14:20	31.405757	-62.953587	f15	1	2	30	14:21	30.1	14:21	30.1	14:21	30.1	14:21	30.1	14:21	30.1	14:21	30.1	14:24	0.2	30.1	14:24	0.2	30.1	14:24	0.2	30.1	14:24	0.2	30.1	14:24	0.2	30.1	14:24	0.2	30.4	14:24	1.4	30.4	14:24	1.4	30.4	14:24	1.4	30.4	14:24
2019	8	2	15:19	31.415642	-62.948975	f16	1.5	1.5	30.1	15:34	30.2	15:34	30.2	15:34	30.1	15:34	30.1	15:34	30.2	15:34	30.2	15:19	0.2	30.2	15:19	0.2	30.2	15:19	0.2	30.2	15:19	0.2	30.2	15:19	0.2	30.2	15:19	0.2	30.3	15:19	0.4	30.4	15:19	0.4	30.4	15:19	0.4	30.3	15:19
2019	8	2	15:25	31.416331	-62.949684	f17	1.5	3	30.1	15:34	30.2	15:34	30.2	15:34	30.1	15:34	30.1	15:34	30.2	15:34	30.1	15:25	0.2	30.1	15:25	0.2	30.1	15:25	0.2	30.1	15:25	0.2	30.1	15:25	0.2	30.1	15:25	0.2	30.4	15:28	0.4	30.4	15:28	0.4	30.4	15:28	0.4	30.4	15:28
2019	8	2	15:44	31.416309	-62.950255	f18	0.5	2	30.1	15:34	na	na	na	na	na	na	na	na	na	na	29.9	15:44	na	na	na	na	na	na	na	na	na	na	na	na	na	na	na	na	na	na	na	na	na	na	na	na	na	na	na
2019	8	2	15:45	31.416025	-62.950301	f19	1.5	2	30.1	15:34	30.2	15:34	30.2	15:34	30.1	15:34	30.1	15:34	30.2	15:34	30.2	15:48	na	na	na	na	na	na	na	na	na	na	na	na	na	na	na	na	30.3	15:48	na	30.3	15:48	na	30.2	15:48	na	30.2	15:48
2019	8	2	15:51	31.415983	-62.950254	f20	0.75	2	30.1	15:34	30.2	15:34	30.2	15:34	30.1	15:34	30.1	15:34	30.2	15:34	30.2	15:51	0.2	30.2	15:51	0.2	30.2	15:51	0.2	30.2	15:51	0.2	30.2	15:51	0.2	30.2	15:51	0.2	na	na	na	na	na	na	na	na	na	na	na
2019	8	3	11:20	30.438828	-61.869739	f21	0.5	0.75	30.1	11:22	30	11:22	30.1	11:22	30	11:22	30	11:22	29.9	11:22	30.1	11:20	0.1	30.1	11:20	0.1	30.1	11:20	0.1	30.1	11:20	0.1	30.1	11:20	0.1	30.1	11:20	0.1	na	na	na	na	na	na	na	na	na	na	na
2019	8	3	11:25	30.439362	-61.879139	f22	0.5	1	30.1	11:22	30	11:22	30.1	11:22	30	11:22	30	11:22	29.9	11:22	30.2	11:25	0.2	30.2	11:25	0.2	30.2	11:25	0.2	30.2	11:25	0.2	30.2	11:25	0.2	30.1	11:25	0.2	na	na	na	na	na	na	na	na	na	na	na
2019	8	3	11:32	30.439041	-61.879152	f23	0.75	2	30.1	11:34	30.2	11:34	30.2	11:34	30.2	11:34	30.2	11:34	30.1	11:34	30.2	11:32	0.2	30.2	11:32	0.2	30.2	11:32	0.2	30.2	11:32	0.2	30.2	11:32	0.2	30.1	11:32	0.2	na	na	na	na	na	na	na	na	na	na	na
2019	8	3	11:35	30.439353	-61.879817	f24	0.5	1.5	30.1	11:34	30.2	11:34	30.2	11:34	30.2	11:34	30.2	11:34	30.1	11:34	30.1	11:25	0.2	30.1	11:25	0.2	30.1	11:25	0.2	30.1	11:25	0.2	30.1	11:25	0.2	30	11:25	0.2	na	na	na	na	na	na	na	na	na	na	na
2019	8	3	11:35	30.439433	-61.879722	f25	0.5	1.5	30.2	11:35	30.2	11:35	30.2	11:35	30.1	11:35	30.1	11:35	30.1	11:35	30.1	11:38	0.2	30.2	11:38	0.2	30.2	11:38	0.2	30.2	11:38	0.2	30.1	11:38	0.2	30	11:38	0.2	na	na	na	na	na	na	na	na	na	na	na
2019	8	3	11:42	30.439351	-61.879745	f26	0.5	1	30.2	11:35	30.2	11:35	30.2	11:35	30.1	11:35	30.1	11:35	30.1	11:35	30.2	11:42	0.2	30.2	11:42	0.2	30.2	11:42	0.2	30.2	11:42	0.2	30.2	11:42	0.2	30.2	11:42	0.2	na	na	na	na	na	na	na	na	na	na	na
2019	8	3	11:43	30.441384	-61.881734	f27	2	4	30.2	11:35	30.2	11:35	30.2	11:35	30.1	11:35	30.1	11:35	30.1	11:35	30.2	11:46	0.2	30.3	11:46	0.2	30.2	11:46	0.2	30.2	11:46	0.2	30.2	11:46	0.2	30.1	11:46	0.2	30.6	11:43	0.4	30.7	11:43	0.4	30.6	11:43	0.4	30.5	11:43
2019	8	3	12:08	30.442415	-61.879477	f28	0.5	0.5	30.1	12:08	na	na	na	na	na	na	na	na	na	na	30.1	12:08	0.2	na	na	na	na	na	na	na	na	na	na	na	na	na	na	na	na	na	na	na	na	na	na	na	na	na	na
2019	8	3	12:10	30.443206	-61.879375	f29	0.5	0.5	30.1	12:10	na	na	na	na	na	na	na	na	na	na	30.1	12:10	0.2	na	na	na	na	na	na	na	na	na	na	na	na	na	na	na	na	na	na	na	na	na	na	na	na	na	na
2019	8	3	12:15	30.444059	-61.879203	f30	0.5	0.5	30.1	12:15	na	na	na	na	na	na	na	na	na	na	30.2	12:15	0.2	na	na	na	na	na	na	na	na	na	na	na	na	na	na	na	na	na	na	na	na	na	na	na	na	na	na
2019	8	3	12:18	30.446481	-61.879967	f31	0.75	2	30.2	12:18	30.2	12:18	30.2	12:18	30.2	12:18	30.2	12:18	30.2	12:18	30.1	12:18	0.2	30.2	12:18	0.2	30.2	12:18	0.2	30.2	12:18	0.2	30.2	12:18	0.2	30.1	12:18	0.2	na	na	na	na	na	na	na	na	na	na	na
2019	8	3	12:20	30.447624	-61.879715	f32	2	3	30.2	12:18	30.2	12:18	30.2	12:18	30.2	12:18	30.2	12:18	30.2	12:18	30.2	12:20	0.2	30.2	12:20	0.2	30.2	12:20	0.2	30.2	12:20	0.2	30.2	12:20	0.2	30.1	12:20	0.2	30.4	12:20	0.4	30.5	12:20	0.4	30.4	12:20	0.4	30.3	12:20
2019	8	3	12:22	30.447881	-61.879199	f33	1	2	30.2	12:18	30.2	12:18	30.2	12:18	30.2	12:18	30.2	12:18	30.2	12:18	30.3	12:22	0.2	30.3	12:22	0.2	30.3	12:22	0.2	30.2	12:22	0.2	30.2	12:22	0.2	30.2	12:22	0.2	30.4	12:22	0.2	30.4	12:22	0.2	30.4	12:22	0.2	30.3	12:22
2019	8	3	12:28	30.454926	-61.875785	f34	2	4	30.2	12:18	30.2	12:18	30.2	12:18	30.2	12:18	30.2	12:18	30.2	12:18	30.2	12:28	0.2	30.2	12:28	0.2	30.2	12:28	0.2	30.2	12:28	0.2	30.2	12:28	0.2	30.1	12:28	0.2	30.6	12:26	0.4	30.6	12:26	0.4	30.5	12:26	0.4	30.4	12:26
2019	8	3	12:41	30.452857	-61.873525	f35	1.5	4	30.1	12:41	30.2	12:41	30.2	12:41	30.2	12:41	30.2	12:41	30.2	12:41	30.2	12:39	0.4	30.2	12:39	0.4	30.2	12:39	0.4	30.2	12:39	0.4	30.2	12:39	0.4	30.1	12:39	0.4	30.6	12:39	0.4	30.6	12:39	0.4	30.6	12:39	0.4	30.6	12:39
2019	8	3	12:44	30.452545	-61.873546	f36	0.75	1.5	30.1	12:41	30.2	12:41	30.2	12:41	30.2	12:41	30.2	12:41	30.2	12:41	30.2	12:42	0.1	30.2	12:42	0.1	30.2	12:42	0.1	30.2	12:42	0.1	30.2	12:42	0.1	30.1	12:42	0.1	na	na	na	na	na	na	na	na	na	na	na
2019	8	3	12:45	30.452346	-61.873412	f37	0.5	2	30.2	12:45	30.2	12:45	30.2	12:45	30.2	12:45	30.2	12:45	30.1	12:45	30.2	12:44	0.2	30.2	12:44	0.2	30.2	12:44	0.2	30.2	12:44	0.2	30.2	12:44	0.2	30.2	12:44	0.2	na	na	na	na	na	na	na	na	na	na	na
2019	8	3	12:49	30.4515	-61.876296	f38	1.5	1.5	30.2	12:49	30.1	12:49	30.2	12:49	30.2	12:49	30.2	12:49	30.1	12:49	30.2	12:48	0.2	30.2	12:48	0.2	30.2	12:48	0.2	30.2	12:48	0.2	30.2	12:48	0.2	30.2	12:48	0.2	30.4	12:48	0.4	30.4	12:48	0.4	30.3	12:48	0.4	30.2	12:48
2019	8	3	15:24	30.381252	-61.785279	f39	2	4	30.1	15:24	30.1	15:24	30.2	15:24	30.1	15:24	30.1	15:24	30	15:24	30.2	15:24	0.2	30.2	15:24	0.2	30.3	15:24	0.2	30.2	15:24	0.2	30.2	15:24	0.2	30.1	15:24	0.2	30.4	15:24	0.4	30.4	15:24	0.4	30.3	15:24	0.4	30.2	15:24
2019	8	3	15:40	30.381789	-61.783497	f40	3	5	30.1	15:40	30.1	15:40	30.2	15:40	30.2	15:40	30.2	15:40	30.1	15:40	30.1	15:40	0.4	30.1	15:40	0.4	30.1	15:40	0.4	30.1	15:40	0.4	30.1	15:40	0.4	30.2	15:40	0.4	30.5	15:41	0.6	30.5	15:41	0.6	30.5	15:41	0.6	30.5	15:41
2019	8	3	15:54	30.378666	-61.781477	f41	1.5	4	30.1	15:54	30.1	15:54	30.1	15:54	30.1	15:54	30.1	15:54	30.1	15:54	30	15:54	0.2	30.1	15:54	0.2	30.1	15:54	0.2	30.1	15:54	0.2	30.1	15:54	0.2	30.1	15:54	0.2	30.2	15:54	0.4	30.2	15:54	0.4	30.2	15:54	0.4	30.2	15:54
2019	8	3	16:05	30.37467	-61.779685	f42	2	4	30.1	16:09	30.1	16:09	30.1	16:09	30.1	16:09	30.1	16:09	30.1	16:09	30.1	16:05	0.2	30.1	16:05	0.2	30.1	16:05	0.2	30.1	16:05	0.2	30.1	16:05	0.2	30.1	16:05	0.2	30.1	16:05	0.6	30.1	16:05	0.6	30.1	16:05	0.6	30.1	16:05
2019	8	3	16:08	30.374045	-61.778892	f43	1	1.5	30.1	16:09	30.1	16:09	30.1	16:09	30.1	16:09	30.1	16:09	30.1	16:09	30.1	16:08	0.2	30.1	16:08	0.2	30.1	16:08	0.2	30.1	16:08	0.2	30.1	16:08	0.2	30.1	16:08	0.2	30.2	16:08	0.4	30.2	16:08	0.4	30.2	16:08	0.4	30.2	16:08
2019	8	3	16:09	30.37378	-61.778815	f44	1.5	3	30.1	16:09	30.1	16:09	30.1	16:09	30.1	16:09	30.1	16:09	30.1	16:09	30.1	16:09	0.4	30.1	16:09	0.4	30.1	16:09	0.4	30.1	16:09	0.4	30.1	16:09	0.4	30.1	16:09	0.4	30.3	16:09	0.6	30.3	16:09	0.6	30.3	16:09	0.6	30.3	16:09
2019	8	3	16:17	30.370682	-61.777261	f45	1.5	3	30	16:17	30	16:17	30	16:17	30	16:17	30	16:17	30	16:17	29.9	16:19	0.2	30	16:19	0.2	30	16:19	0.2	29.9	16:19	0.2	29.9	16:19	0.2	29.9	16:19	0.2	30.1	16:19	0.6	30.1	16:19	0.6	30.1	16:19	0.6	30.1	16:19
2019	8	3	16:23	30.367305	-61.774677	f46	2	4	30.1	16:23	30.1	16:23	30.1	16:23	30.1	16:23	30.1	16:23	30.1	16:23	30.1	16:24	0.4	30.1	16:24	0.4	30.1	16:24	0.4	30.1	16:24	0.4	30.1	16:24	0.4	30.1	16:24	0.4	30.3	16:26	0.6	30.3	16:26	0.6	30.3	16:26	0.6	30.2	16:26
2019	8	3	16:44	30.373266	-61.759268	f47	3	4	30	16:44	30	16:44	30	16:44	30	16:44	30	16:44	30	16:44	29.9	16:47	0.4	30	16:47	0.4	30	16:47	0.4	30	16:47	0.4	30	16:47	0.4	30	16:47	0.4	30.2	16:47	0.8	30.2	16:47	0.8	30.2	16:47	0.8	30.2	16:47
2019	8	3	16:48	30.372758	-61.759142	f48	1	3	29.9	16:48	30	16:48	30	16:48	30	16:48	30	16:48	30	16:48	30	16:48	0.4	30	16:48	0.4	30	16:48	0.4	30	16:48	0.4	30	16:48	0.4	30	16:48	0.4	30	16:48	0.6	30	16:48	0.6	30	16:48	0.6	30	16:48
2019	8	3	16:50	30.372107	-61.759067	f49	1	3	30	16:50	30	16:50	30	16:50	30	16:50	30	16:50	30	16:50	30	16:52	0.4	30	16:52	0.4	30	16:52	0.4	30	16:52	0.4	30	16:52	0.4	30	16:52	0.4	30	16:52	0.6	30	16:52	0.6	30	16:52	0.6	30	16:52
2019	8	3	16:57	30.373666	-61.759388	f50	2	4	29.9	16:57	30	16:57	30	16:57	30	16:57	30	16:57	30	16:57	29.9	16:57	0.4	30	16:57	0.4	30	16:57	0.4	30	16:57	0.4	30	16:57	0.4	30	16:57	0.4	30.1	16:57	0.6	30.1	16:57	0.6	30.1	16:57	0.6	30.1	16:57
[truncated: 43 more columns]
