# Supplementary material for: Holopelagic Sargassum aggregations provide warmer microhabitats for associated fauna
Source: Sci Rep. 2023 Sep 13;13:15129. doi: 10.1038/s41598-023-41982-w (PMC10499784; doi:10.1038/s41598-023-41982-w)
Supplement: Supplementary file 3 — Supplementary Information 3. [file 41598_2023_41982_MOESM3_ESM.txt]

This Sargassum_temperature_2019_metadata.txt file was generated on 2023-01-02 by Nerine Constant


GENERAL INFORMATION

1. Title of dataset: Holopelagic Sargassum aggregations provide warmer microhabitats for associated fauna

2. Author information: 

Principal investigator contact information (equal first authorship)

	Name: Alexandra G. Gulick
	Institution: University of Florida, Department of Biology
	Address: 313 Carr Hall, Gainesville, FL 32611 USA
	Email: alexandra.gulick@ufl.edu
	Alternate email: aggulicka@gmail.com
	
	Name: Nerine Constant
	Institution: University of Florida, Department of Biology
	Address: 313 Carr Hall, Gainesville, FL 32611 USA
	Email: nconstant@ufl.edu


3. Date of data collection: 2019-07 to 2019-08

4. Geographic location of data collection: Sargasso Sea (30.3–31.5°N, 61.7–63.9°W)

5. Information about funding sources that supported the collection of the data:

Funding was provided by Greenpeace USA and the Jeffrey and Monette Fitzsimmons Fund of the University of Florida (UF) Archie Carr Center for Sea Turtle Research (ACCSTR).


SHARING/ACCESS INFORMATION

1. Licenses/restrictions placed on the data: 

License CCO 1.0 Universal (CC0 1.0) Public Domain Dedication: https://creativecommons.org/publicdomain/zero/1.0/
Dryad Terms of Service: https://datadryad.org/stash/terms/view


2. Links to publications that cite or use the data: 

Data and code support the associated publication: 
Gulick AG, Constant N, Bolten AB, Bjorndal KA. Holopelagic Sargassum aggregations provide warmer microhabitats for associated fauna. Scientific Reports (submitted). https://doi.org/TBD


3. Links to other publicly accessible locations of the data: NA

4. Links/relationships to ancillary data sets: NA

5. Was data derived from another source? No

6. Recommended citation for this dataset: 

Gulick AG, Constant N, Bolten AB, Bjorndal KA. 2023 Holopelagic Sargassum aggregations provide warmer microhabitats for associated fauna. Dryad, Dataset, https://doi.org/TBD


DATA & FILE OVERVIEW

1. File list: 

	Sargassum_temperature_2019_data.csv -- Sargassum temperature 2019 dataset
	Sargassum_temperature_2019_metadata.txt -- Metadata for the Sargassum temperature 2019 dataset
	Sargsasum_temperature_2019_script.R -- R script used to process the Sargassum temperature 2019 dataset for publication


2. Relationship between files, if important: NA

3. Additional related data collected that was not included in the current data package: NA

4. Are there multiple versions of the dataset? No


METHODOLOGICAL INFORMATION

1. Description of methods used for collection/generation of data: 

Please refer to the associated publication for detailed methodology: 
	Gulick AG, Constant N, Bolten AB, Bjorndal KA. Holopelagic Sargassum aggregations provide warmer microhabitats for associated fauna. Scientific Reports (submitted). https://doi.org/TBD


2. Methods for processing the data: 

We provide raw data of water temperatures measured in Sargassum mats and nearby open water in the Sargasso Sea, along with sampling information (date, time, location, mat characteristics). We also provide the R script used to process data for publication. Please refer to the associated publication for detailed methodology: 
	Gulick AG, Constant N, Bolten AB, Bjorndal KA. Holopelagic Sargassum aggregations provide warmer microhabitats for associated fauna. Scientific Reports (submitted). https://doi.org/TBD


3. Instrument- or software-specific information needed to interpret the data: NA

4. Standards and calibration information, if appropriate: NA


DATA-SPECIFIC INFORMATION FOR: [Sargassum_temperature_2019_data.csv]

1. Number of variables: 93

2. Number of cases/rows: 50

3. Variable list: 

	date_year: Year in which temperature measurements were taken for each Sargassum mat and paired open water point
	date_mo: Month in which temperature measurements were taken for each Sargassum mat and paired open water point
	date_day: Day on which temperature measurements were taken for each Sargassum mat and paired open water point
	time_collection: Local time (AST, GMT-4) at which data collection began for each Sargassum mat and paired open water point
	latitude: Latitude (decimal degrees) of each Sargassum mat
	longitude: Longitude (decimal degrees) of each Sargassum mat
	mat_ID: Unique alphanumeric identifier for each Sargassum mat in which temperatures were measured
	mat_w: Width (m) of each Sargassum mat
	mat_l: Length (m) of each Sargassum mat
	ow_0: Water temperature (°C) measured at paired open water point at depth of 0 m (sea surface)
	ow_0_t: Local time (AST, GMT-4) of corresponding temperature measurement
	ow_0.2: Water temperature (°C) measured at paired open water point at depth of 0.2 m
	ow_0.2_t: Local time of corresponding temperature measurement
	ow_0.4: Water temperature (°C) measured at paired open water point at depth of 0.4 m
	ow_0.4_t: Local time (AST, GMT-4) of corresponding temperature measurement
	ow_0.6: Water temperature (°C) measured at paired open water point at depth of 0.6 m
	ow_0.6_t: Local time (AST, GMT-4) of corresponding temperature measurement
	ow_0.8: Water temperature (°C) measured at paired open water point at depth of 0.8 m
	ow_0.8_t: Local time (AST, GMT-4) of corresponding temperature measurement
	ow_1: Water temperature (°C) measured at paired open water point at depth of 1 m
	ow_1_t: Local time (AST, GMT-4) of corresponding temperature measurement
	edge_0: Water temperature (°C) measured at Sargassum mat edge at depth of 0 m (sea surface)
	edge_0_t: Local time (AST, GMT-4) of corresponding temperature measurement
	edge_0_d: Sargassum mat thickness (m) at location of corresponding temperature measurement
	edge_0.2: Water temperature (°C) measured at Sargassum mat edge at depth of 0.2 m
	edge_0.2_t: Local time (AST, GMT-4) of corresponding temperature measurement
	edge_0.2_d: Sargassum mat thickness (m) at location of corresponding temperature measurement
	edge_0.4: Water temperature (°C) measured at Sargassum mat edge at depth of 0.4 m
	edge_0.4_t: Local time (AST, GMT-4) of corresponding temperature measurement
	edge_0.4_d: Sargassum mat thickness (m) at location of corresponding temperature measurement
	edge_0.6: Water temperature (°C) measured at Sargassum mat edge at depth of 0.6 m
	edge_0.6_t: Local time (AST, GMT-4) of corresponding temperature measurement
	edge_0.6_d: Sargassum mat thickness (m) at location of corresponding temperature measurement
	edge_0.8: Water temperature (°C) measured at Sargassum mat edge at depth of 0.8 m
	edge_0.8_t: Local time (AST, GMT-4) of corresponding temperature measurement
	edge_0.8_d: Sargassum mat thickness (m) at location of corresponding temperature measurement
	edge_1: Water temperature (°C) measured at Sargassum mat edge at depth of 1 m
	edge_1_t: Local time (AST, GMT-4) of corresponding temperature measurement
	edge_1_d: Sargassum mat thickness (m) at location of corresponding temperature measurement
	0.5_0: Water temperature (°C) measured 0.5 m into Sargassum mat at depth of 0 m (sea surface)
	0.5_0_t: Local time (AST, GMT-4) of corresponding temperature measurement
	0.5_0_d: Sargassum mat thickness (m) at location of corresponding temperature measurement
	0.5_0.2: Water temperature (°C) measured 0.5 m into Sargassum mat at depth of 0.2 m
	0.5_0.2_t: Local time (AST, GMT-4) of corresponding temperature measurement
	0.5_0.2_d: Sargassum mat thickness (m) at location of corresponding temperature measurement
	0.5_0.4: Water temperature (°C) measured 0.5 m into Sargassum mat at depth of 0.4 m
	0.5_0.4_t: Local time (AST, GMT-4) of corresponding temperature measurement
	0.5_0.4_d: Sargassum mat thickness (m) at location of corresponding temperature measurement
	0.5_0.6: Water temperature (°C) measured 0.5 m into Sargassum mat at depth of 0.6 m
	0.5_0.6_t: Local time (AST, GMT-4) of corresponding temperature measurement
	0.5_0.6_d: Sargassum mat thickness (m) at location of corresponding temperature measurement
	0.5_0.8: Water temperature (°C) measured 0.5 m into Sargassum mat at depth of 0.8 m
	0.5_0.8_t: Local time (AST, GMT-4) of corresponding temperature measurement
	0.5_0.8_d: Sargassum mat thickness (m) at location of corresponding temperature measurement
	0.5_1: Water temperature (°C) measured 0.5 m into Sargassum mat at depth of 1 m
	0.5_1_t: Local time (AST, GMT-4) of corresponding temperature measurement
	0.5_1_d: Sargassum mat thickness (m) at location of corresponding temperature measurement
	1_0: Water temperature (°C) measured 1 m into Sargassum mat at depth of 0 m (sea surface)
	1_0_t: Local time (AST, GMT-4) of corresponding temperature measurement
	1_0_d: Sargassum mat thickness (m) at location of corresponding temperature measurement
	1_0.2: Water temperature (°C) measured 1 m into Sargassum mat at depth of 0.2 m
	1_0.2_t: Local time (AST, GMT-4) of corresponding temperature measurement
	1_0.2_d: Sargassum mat thickness (m) at location of corresponding temperature measurement
	1_0.4: Water temperature (°C) measured 1 m into Sargassum mat at depth of 0.4 m
	1_0.4_t: Local time (AST, GMT-4) of corresponding temperature measurement
	1_0.4_d: Sargassum mat thickness (m) at location of corresponding temperature measurement
	1_0.6: Water temperature (°C) measured 1 m into Sargassum mat at depth of 0.6 m
	1_0.6_t: Local time (AST, GMT-4) of corresponding temperature measurement
	1_0.6_d: Sargassum mat thickness (m) at location of corresponding temperature measurement
	1_0.8: Water temperature (°C) measured 1 m into Sargassum mat at depth of 0.8 m
	1_0.8_t: Local time (AST, GMT-4) of corresponding temperature measurement
	1_0.8_d: Sargassum mat thickness (m) at location of corresponding temperature measurement
	1_1: Water temperature (°C) measured 1 m into Sargassum mat at depth of 1 m
	1_1_t: Local time (AST, GMT-4) of corresponding temperature measurement
	1_1_d: Sargassum mat thickness (m) at location of corresponding temperature measurement
	center_0: Water temperature (°C) measured at Sargassum mat center at depth of 0 m (sea surface)
	center_0_t: Local time (AST, GMT-4) of corresponding temperature measurement
	center_0_d: Sargassum mat thickness (m) at location of corresponding temperature measurement
	center_0.2: Water temperature (°C) measured at Sargassum mat center at depth of 0.2 m
	center_0.2_t: Local time (AST, GMT-4) of corresponding temperature measurement
	center_0.2_d: Sargassum mat thickness (m) at location of corresponding temperature measurement
	center_0.4: Water temperature (°C) measured at Sargassum mat center at depth of 0.4 m
	center_0.4_t: Local time (AST, GMT-4) of corresponding temperature measurement
	center_0.4_d: Sargassum mat thickness (m) at location of corresponding temperature measurement
	center_0.6: Water temperature (°C) measured at Sargassum mat center at depth of 0.6 m
	center_0.6_t: Local time (AST, GMT-4) of corresponding temperature measurement
	center_0.6_d: Sargassum mat thickness (m) at location of corresponding temperature measurement
	center_0.8: Water temperature (°C) measured at Sargassum mat center at depth of 0.8 m
	center_0.8_t: Local time (AST, GMT-4) of corresponding temperature measurement
	center_0.8_d: Sargassum mat thickness (m) at location of corresponding temperature measurement
	center_1: Water temperature (°C) measured at Sargassum mat center at depth of 1 m
	center_1_t: Local time (AST, GMT-4) of corresponding temperature measurement
	center_1_d: Sargassum mat thickness (m) at location of corresponding temperature measurement


4. Missing data codes:

Missing data is denoted by "na".


5. Specialized formats or other abbreviations used: NA
