# Supplementary material for: Holopelagic Sargassum aggregations provide warmer microhabitats for associated fauna
Source: Sci Rep. 2023 Sep 13;13:15129. doi: 10.1038/s41598-023-41982-w (PMC10499784; doi:10.1038/s41598-023-41982-w)
Supplement: Supplementary file 4 — Supplementary Information 4. [file 41598_2023_41982_MOESM4_ESM.r]

# Title: Holopelagic Sargassum aggregations provide warmer microhabitats for associated fauna
# Principal investigators:
  # Alexandra Gulick, alexandra.gulick@ufl.edu
  # Nerine Constant, nconstant@ufl.edu


########## methodology and data ##########
# Please refer to the associated publication for detailed methodology:
  # Gulick AG, Constant N, Bolten AB, Bjorndal KA. Holopelagic Sargassum aggregations provide warmer microhabitats for associated fauna. Scientific Reports (submitted). https://doi.org/TBD
# Please refer to the associated metadata for detailed description of data:
  # Gulick AG, Constant N, Bolten AB, Bjorndal KA. 2023 Holopelagic Sargassum aggregations provide warmer microhabitats for associated fauna. Dryad, Dataset, https://doi.org/TBD


########## import data ##########
# clear workspace
rm(list = ls())

# load packages
library(tidyr)
library(ggplot2)
library(ggpubr)
library(this.path)
library(patchwork)
library(viridis)
library(rstatix)
library(dplyr)
library(car)

# set working directory
setwd(this.dir())
getwd() # check working directory

# import data from directory
sd <- read.csv("Sargassum_temperature_2019_data.csv", header = TRUE, na.strings = "na")
str(sd) # check dataframe

########## generate data columns ##########
# mat area: rectangle
sd <- sd %>% mutate(mat_area = mat_w * mat_l)
# mat volume
sd <- sd %>% mutate(mat_vol = mat_area * center_0_d)
# temperature differential between mat center and open water at surface (0 m)
sd <- sd %>% mutate(td_center_ow_0 = center_0 - ow_0)
# temperature differential between mat edge and open water at surface (0 m)
sd <- sd %>% mutate(td_edge_ow_0 = edge_0 - ow_0)
# temperature differential between mat center and mat edge at surface (0 m)
sd <- sd %>% mutate(td_center_edge_0 = center_0 - edge_0)

# check dataframe
str(sd)
range(sd$time_collection)
range(sd$center_0)
range(sd$edge_0, na.rm = TRUE)
range(sd$ow_0, na.rm = TRUE)
range(sd$td_center_ow_0)


########## figure S1 ##########
# check range in mat dimensions
range(sd$mat_w)
range(sd$mat_area)
range(sd$center_0_d, na.rm = TRUE)
range(sd$mat_vol, na.rm = TRUE)
# check median
md_w <- median(sd$mat_w)
md_a <- median(sd$mat_area)
md_t <- median(sd$center_0_d, na.rm = TRUE)
md_v <- median(sd$mat_vol, na.rm = TRUE)

# (a) width
fig <- ggplot(sd, aes(x = mat_w)) +
  geom_histogram(color = "white", fill = "black") +
  geom_vline(xintercept = md_w, linetype = 2, size = 1.5, color ="gray50") +
  labs(x = expression("Aggregation width (m)"),
       y = "Count") +
  scale_x_continuous(breaks = seq(0,3,1)) +
  scale_y_continuous(breaks = seq(0,20,5), limits = c(0,20),
                     expand = expansion(add = c(0,1))) +
  theme_classic()
fig_a <- fig + 
  theme(axis.text = element_text(size=20, color="black"),
        axis.ticks.length = unit(7,"pt"),
        axis.title.x = element_text(size=25, margin = margin(t=15,r=0,b=0,l=0)),
        axis.title.y = element_text(size=25, margin = margin(t=0,r=15,b=0,l=0)),
        panel.grid.major = element_line(color = "gray", size = 0.5, linetype = 2),
        panel.background = element_rect(color="black", size=0.7, fill=NA))
fig_a

# (b) area
fig <- ggplot(sd, aes(x = mat_area)) +
  geom_histogram(color = "white", fill = "black") +
  geom_vline(xintercept = md_a, linetype = 2, size = 1.5, color ="gray50") +
  labs(x = expression("Aggregation area"~paste("(m"^"2",")")),
       y = "Count") +
  scale_x_continuous(breaks = seq(0,15,5)) +
  scale_y_continuous(breaks = seq(0,20,5), limits = c(0,20),
                     expand = expansion(add = c(0,1))) +
  theme_classic()
fig_b <- fig + 
  theme(axis.text = element_text(size=20, color="black"),
        axis.ticks.length = unit(7,"pt"),
        axis.title.x = element_text(size=25, margin = margin(t=15,r=0,b=0,l=0)),
        axis.title.y = element_text(size=25, margin = margin(t=0,r=15,b=0,l=0)),
        panel.grid.major = element_line(color = "gray", size = 0.5, linetype = 2),
        panel.background = element_rect(color="black", size=0.7, fill=NA))
fig_b

# (c) thickness
fig <- ggplot(sd, aes(x = center_0_d)) +
  geom_histogram(color = "white", fill = "black") +
  geom_vline(xintercept = md_t, linetype = 2, size = 1.5, color ="gray50") +
  labs(x = expression("Aggregation thickness (m)"),
       y = "Count") +
  scale_x_continuous(breaks = seq(0,1.5,0.5)) +
  scale_y_continuous(breaks = seq(0,20,5), limits = c(0,20),
                     expand = expansion(add = c(0,1))) +
  theme_classic()
fig_c <- fig + 
  theme(axis.text = element_text(size=20, color="black"),
        axis.ticks.length = unit(7,"pt"),
        axis.title.x = element_text(size=25, margin = margin(t=15,r=0,b=0,l=0)),
        axis.title.y = element_text(size=25, margin = margin(t=0,r=15,b=0,l=0)),
        panel.grid.major = element_line(color = "gray", size = 0.5, linetype = 2),
        panel.background = element_rect(color="black", size=0.7, fill=NA))
fig_c

# (d) volume
fig <- ggplot(sd, aes(x = mat_vol)) +
  geom_histogram(color = "white", fill = "black", binwidth = 0.3) +
  geom_vline(xintercept = md_v, linetype = 2, size = 1.5, color ="gray50") +
  labs(x = expression("Aggregation volume"~paste("(m"^"3",")")),
       y = "Count") +
  scale_x_continuous(breaks = seq(0,12,3)) +
  scale_y_continuous(breaks = seq(0,20,5), limits = c(0,20),
                     expand = expansion(add = c(0,1))) +
  theme_classic()
fig_d <- fig + 
  theme(axis.text = element_text(size=20, color="black"),
        axis.ticks.length = unit(7,"pt"),
        axis.title.x = element_text(size=25, margin = margin(t=15,r=0,b=0,l=0)),
        axis.title.y = element_text(size=25, margin = margin(t=0,r=15,b=0,l=0)),
        panel.grid.major = element_line(color = "gray", size = 0.5, linetype = 2),
        panel.background = element_rect(color="black", size=0.7, fill=NA))
fig_d

# patchwork
fig <- fig_a + fig_b + fig_c + fig_d +
  plot_layout(ncol = 2, nrow = 2) + plot_annotation(tag_levels = "a") &
  theme(plot.tag = element_text(size = 30, face = "bold"),
        plot.margin = unit(c(0.5, 1, 0.5, 1), "cm"))
fig
ggsave(filename = "Outputs/figure_S1.jpg", fig,
       width = 25, height = 20, dpi = 300)


########## figure 2a ##########
# dataframe
  # single column of surface temperature at mat center and open water
sd1 <- sd %>%
  dplyr::select(mat_ID, mat_area,
         ow_0, center_0) %>%
  pivot_longer(cols = c(ow_0, center_0),
               names_to = "location",
               values_to = "temp_0") %>%
  mutate(location =
        case_when(grepl("ow_0", location) ~ "1ow",
                  grepl("center_0", location) ~ "2center")) %>%
  mutate(location = as.factor(location)) %>%
  arrange(mat_ID, location)

# summary
summary <- sd1 %>% group_by(location) %>%
  summarize(n = n(),
            mean = mean(temp_0),
            sd = sd(temp_0),
            se = sd/sqrt(n),
            min = min(temp_0),
            max = max(temp_0))
summary

# figure 2a
fig <- ggplot(sd1, aes(x = location, y = temp_0)) +
  geom_point(aes(color = temp_0), size = 4, 
             position = position_jitter(width = 0.075, seed = 1), 
             show.legend = FALSE) +
  geom_line(aes(group = mat_ID), color = "black", size = 0.5,
            position = position_jitter(width = 0.075, seed = 1)) +
  labs(x = "", y = expression("Surface temperature "~paste("("^"o","C)"))) +
  scale_x_discrete(labels = c("Open water\n n = 50", "Aggregation center\n n = 50")) +
  scale_y_continuous(breaks = seq(29.0,30.8,0.2)) +
  scale_color_viridis(option = "turbo", limits = c(29.1, 30.7)) +
  coord_cartesian(ylim = c(29.0, 30.8)) +
  theme_classic()
fig2_a <- fig + 
  theme(axis.text = element_text(size=20, color="black"),
        axis.ticks.length = unit(7,"pt"),
        axis.title.x = element_text(size=25, margin = margin(t=15,r=0,b=0,l=0)),
        axis.title.y = element_text(size=25, margin = margin(t=0,r=15,b=0,l=0)),
        panel.background = element_rect(color="black", size=0.7, fill=NA))
fig2_a

# paired samples Wilcoxon test
# dataframe
  # wide format for paired test
sd1_test <- sd1 %>%
  pivot_wider(id_cols = mat_ID,
              names_from = location,
              values_from = temp_0) %>%
  rename(ow = "1ow",
         center = "2center") %>%
  mutate(mat_ID = as.factor(mat_ID))
# assumptions
d <- sd1_test$center - sd1_test$ow
shapiro.test(d)
  # not appropriate: t.test(sd1_test$ow, sd1_test$center, paired = TRUE)
#test
wilcox.test(sd1_test$ow, sd1_test$center, paired = TRUE)


########## figure 2b ##########
fig <- ggplot(data = sd, aes(x = mat_vol, y = td_center_ow_0)) +
  geom_point(aes(color = td_center_ow_0), size = 4,
             show.legend = FALSE) +
  labs(x = expression("Aggregation volume"~paste("(m"^"3",")")),
       y = expression("Surface temperature differential "~paste("("^"o","C)"))) +
  scale_y_continuous(breaks = scales::pretty_breaks(n = 7)) +
  scale_x_continuous(breaks = scales::pretty_breaks(n = 5),
                     expand = expansion(add = c(0.5,1))) +
  scale_color_viridis(option = "viridis", limits = c(-0.2, 0.7)) +
  theme_classic()
fig2_b <- fig + 
  theme(axis.text = element_text(size=20, color="black"),
        axis.ticks.length = unit(7,"pt"),
        axis.title.x = element_text(size=25, margin = margin(t=15,r=0,b=0,l=0)),
        axis.title.y = element_text(size=25, margin = margin(t=0,r=15,b=0,l=0)),
        panel.background = element_rect(color="black", size=0.7, fill=NA))
fig2_b

# linear regression
# assumptions
x <- sd$mat_vol
y <- sd$td_center_ow_0
m <- lm(y~x)
summary(m) # not significant
plot(m, 1)
shapiro.test(residuals(m))
plot(m, 2)
plot(m, 3)
  # not appropriate: lm(y~x)
# transformation: log(x), log(y+1)
x <- log(sd$mat_vol)
y <- log(sd$td_center_ow_0 + 1)
# test
m <- lm(y~x)
plot(m, 1)
shapiro.test(residuals(m))
plot(m, 2)
plot(m, 3)
summary(m) # not significant


########## figure 2 patchwork ##########
fig2 <- fig2_a + fig2_b +
  plot_layout(ncol = 2, nrow = 1) + plot_annotation(tag_levels = "a") &
  theme(plot.tag = element_text(size = 30, face = "bold"),
        plot.margin = unit(c(0.5, 1, 0.5, 1), "cm"))
fig2
ggsave(filename = "Outputs/figure_2.jpg", fig2,
       width = 20, height = 10, dpi = 300)
ggsave(filename = "Outputs/figure_2.eps", fig2,
       width = 20, height = 10)


########## figure S2 ##########
# (a) area
fig <- ggplot(data = sd, aes(x = mat_area, y = td_center_ow_0)) +
  geom_point(aes(color = td_center_ow_0), size = 4,
             show.legend = FALSE) +
  labs(x = expression("Aggregation area"~paste("(m"^"2",")")),
       y = expression("Surface temperature differential "~paste("("^"o","C)"))) +
  scale_y_continuous(breaks = scales::pretty_breaks(n = 7)) +
  scale_x_continuous(breaks = scales::pretty_breaks(n = 5)) +
  scale_color_viridis(option = "viridis", limits = c(-0.2, 0.7)) +
  theme_classic()
figS2_a <- fig + 
  theme(axis.text = element_text(size=20, color="black"),
        axis.ticks.length = unit(7,"pt"),
        axis.title.x = element_text(size=25, margin = margin(t=15,r=0,b=0,l=0)),
        axis.title.y = element_text(size=25, margin = margin(t=0,r=15,b=0,l=0)),
        panel.background = element_rect(color="black", size=0.7, fill=NA))
figS2_a

# linear regression
# assumptions
x <- sd$mat_area
y <- sd$td_center_ow_0
m <- lm(y~x)
summary(m) # not significant
plot(m, 1)
shapiro.test(residuals(m))
plot(m, 2)
plot(m, 3)
  # not appropriate: lm(y~x)
# transformation: log(x), log(y+1)
x <- log(sd$mat_area)
y <- log(sd$td_center_ow_0 + 1)
# test
m <- lm(y~x)
plot(m, 1)
shapiro.test(residuals(m))
plot(m, 2)
plot(m, 3)
summary(m) # not significant

# (b) thickness
fig <- ggplot(data = sd, aes(x = center_0_d, y = td_center_ow_0)) +
  geom_point(aes(color = td_center_ow_0), size = 4,
             show.legend = FALSE) +
  labs(x = expression("Aggregation thickness (m)"),
       y = expression("Surface temperature differential "~paste("("^"o","C)"))) +
  scale_y_continuous(breaks = scales::pretty_breaks(n = 7)) +
  scale_x_continuous(breaks = scales::pretty_breaks(n = 10)) +
  scale_x_continuous(breaks = scales::pretty_breaks(n = 7)) +
  scale_color_viridis(option = "viridis", limits = c(-0.2, 0.7)) +
  theme_classic()
figS2_b <- fig + 
  theme(axis.text = element_text(size=20, color="black"),
        axis.ticks.length = unit(7,"pt"),
        axis.title.x = element_text(size=25, margin = margin(t=15,r=0,b=0,l=0)),
        axis.title.y = element_text(size=25, margin = margin(t=0,r=15,b=0,l=0)),
        panel.background = element_rect(color="black", size=0.7, fill=NA))
figS2_b

# linear regression
# assumptions
x <- sd$center_0_d
y <- sd$td_center_ow_0
m <- lm(y~x)
summary(m) # not significant
plot(m, 1)
shapiro.test(residuals(m))
plot(m, 2)
plot(m, 3)
  # not appropriate: lm(y~x)
# transformation: log(x), log(y+1)
x <- log(sd$center_0_d)
y <- log(sd$td_center_ow_0 + 1)
# test
m <- lm(y~x)
plot(m, 1)
shapiro.test(residuals(m))
plot(m, 2)
plot(m, 3)
summary(m) # not significant

# patchwork
fig <- figS2_a + figS2_b +
  plot_layout(ncol = 2, nrow = 1) + plot_annotation(tag_levels = "a") &
  theme(plot.tag = element_text(size = 30, face = "bold"),
        plot.margin = unit(c(0.5, 1, 0.5, 1), "cm"))
fig
ggsave(filename = "Outputs/figure_S2.jpg", fig,
       width = 20, height = 10, dpi = 300)


########## figure 3 ##########
# dataframe
  # single column of temperature differentials
td <- sd %>% dplyr::select(mat_ID,
                    td_center_ow_0, td_edge_ow_0, td_center_edge_0) %>%
  pivot_longer(cols = c(td_center_ow_0, td_edge_ow_0, td_center_edge_0),
               names_to = "location",
               values_to = "temp") %>%
  mutate(location =
           case_when(grepl("edge_ow", location) ~ "1edge_ow",
                     grepl("center_edge", location) ~ "2center_edge",
                     grepl("center_ow", location) ~ "3center_ow")) %>%
  mutate(location = as.factor(location)) %>%
  filter(temp != "NA") %>%
  arrange(mat_ID, location)

# summary
summary <- td %>% group_by(location) %>%
  summarize(n = n(),
            mean = mean(temp),
            sd = sd(temp),
            se = sd/sqrt(n),
            min = min(temp),
            max = max(temp))
eb_2c <- summary

# figure 3
fig <- ggplot(td, aes(x = location, y = temp)) +
  geom_hline(yintercept = 0, linetype = 2, size = 1.5, color ="gray50") +
  geom_point(aes(color = temp), size = 3, 
             position = position_jitter(width = 0.1, seed = 1), 
             show.legend = FALSE) +
  geom_point(data = eb_2c, aes(x = location, y = mean), color = "black",
             size = 9, shape="\u2014", stroke = 1) +
  geom_text(data = eb_2c, aes(x = location, y = mean, label = c("a","b","b")),
            color = "black", size=7, hjust=-2.5, vjust=-0.5) +
  geom_errorbar(data = eb_2c, aes(x = location, y = mean,
                                  ymin = mean-se, ymax = mean+se),
                color = "black", width = 0.1, size = 1) +
  labs(x = "", y = expression("Surface temperature differential "~paste("("^"o","C)"))) +
  scale_y_continuous(breaks = scales::pretty_breaks(n = 10)) +
  scale_x_discrete(labels = c("Edge -\n Open water\n n = 38", "Center -\n Edge\n n = 38", "Center -\n Open water\n n = 50")) +
  scale_color_viridis(option = "viridis", limits = c(-0.2, 0.7)) +
  theme_classic()
fig3 <- fig + 
  theme(axis.text = element_text(size=20, color="black"),
        axis.ticks.length = unit(7,"pt"),
        axis.title.x = element_text(size=25, margin = margin(t=15,r=0,b=0,l=0)),
        axis.title.y = element_text(size=25, margin = margin(t=0,r=15,b=0,l=0)),
        panel.background = element_rect(color="black", size=0.7, fill=NA))
fig3
ggsave(filename = "Outputs/figure_3.jpg", fig3,
       width = 8, height = 8, dpi = 300)
ggsave(filename = "Outputs/figure_3.eps", fig3,
       width = 8, height = 8)

# Kruskal-Wallis test
# assumptions
m <- aov(temp~location, data = td)
shapiro.test(residuals(m))
leveneTest(m)
  # not appropriate: aov(temp~location, data = td)
# test
kruskal.test(temp~location, data = td)
# post-hoc Dunn's test with Bonferroni correction
dunn_test(temp~location, data = td, p.adjust.method = "bonferroni")


########## figure 4 ##########
# dataframe
  # single column of temperatures
sd2 <- sd %>%
  dplyr::select(mat_ID,
         ow_0, ow_0.2, ow_0.4, ow_0.6, ow_0.8, ow_1,
         edge_0, edge_0.2, edge_0.4, edge_0.6, edge_0.8, edge_1,
         X0.5_0, X0.5_0.2, X0.5_0.4, X0.5_0.6, X0.5_0.8, X0.5_1, 
         X1_0, X1_0.2, X1_0.4, X1_0.6, X1_0.8, X1_1,
         center_0, center_0.2, center_0.4, center_0.6, center_0.8, center_1,
         edge_0_d,
         X0.5_0_d, 
         X1_0_d,
         center_0_d) %>%
  pivot_longer(cols = c(ow_0, ow_0.2, ow_0.4, ow_0.6, ow_0.8, ow_1,
                        edge_0, edge_0.2, edge_0.4, edge_0.6, edge_0.8, edge_1,
                        X0.5_0, X0.5_0.2, X0.5_0.4, X0.5_0.6, X0.5_0.8, X0.5_1,
                        X1_0, X1_0.2, X1_0.4, X1_0.6, X1_0.8, X1_1,
                        center_0, center_0.2, center_0.4, center_0.6, center_0.8, center_1),
               names_to = "location",
               values_to = "temp") %>%
  mutate(depth =
           case_when(!grepl("_0.", location) & !grepl("_1", location) ~ 0.0,
                     grepl("_0.2", location) ~ 0.2,
                     grepl("_0.4", location) ~ 0.4,
                     grepl("_0.6", location) ~ 0.6,
                     grepl("_0.8", location) ~ 0.8,
                     grepl("_1", location) ~ 1.0)) %>%
  mutate(mat_thick =
           case_when(grepl("edge", location) ~ edge_0_d,
                     grepl("X0.5", location) ~ X0.5_0_d,
                     grepl("X1", location) ~ X1_0_d,
                     grepl("center", location) ~ center_0_d)) %>%
  mutate(below_mat =
           case_when(grepl("ow", location) ~ "1ow",
                     mat_thick >= depth ~ "2inside",
                     mat_thick < depth ~ "3below")) %>%
  mutate(location_interior =
           case_when(grepl("ow", location) ~ "1ow",
                     grepl("edge", location) ~ "2edge",
                     grepl("X0.5", location) ~ "3interior",
                     grepl("X1", location) ~ "3interior",
                     grepl("center", location) ~ "3interior")) %>%
  mutate(location_interior = as.factor(location_interior)) %>%
  drop_na(temp) %>%
  dplyr::select(-c(edge_0_d, X0.5_0_d, X1_0_d, center_0_d)) %>%
  arrange(mat_ID, depth)

# dataframe
  # remove rows with NA values in below_mat column
sd2_na <- sd2 %>%
  drop_na(below_mat)

# error bars
sd2_na_eb <- sd2_na %>% group_by(below_mat) %>%
  summarize(n = n(),
            mean = mean(temp),
            sd = sd(temp),
            se = sd/sqrt(n))
sd2_na_eb

# figure 4
fig <- ggplot(sd2_na, aes(x = below_mat, y = temp)) +
  geom_point(aes(color = temp), size = 3, 
             position = position_jitter(width = 0.1, seed = 1), 
             show.legend = FALSE) +
  geom_point(data = sd2_na_eb, aes(x = below_mat, y = mean), color = "black",
             size = 9, shape="\u2014", stroke = 1) +
  geom_text(data = sd2_na_eb, aes(x = below_mat, y = mean, label = c("a","b","c")),
            color = "black", size=7, hjust=-2.5, vjust=-0.5) +
  geom_errorbar(data = sd2_na_eb, aes(x = below_mat, y = mean,
                                      ymin = mean-se, ymax = mean+se),
                color = "black", width = 0.1, size = 1) +
  labs(x = "", y = expression("Temperature "~paste("("^"o","C)"))) +
  scale_y_continuous(breaks = seq(29.0,30.8,0.2)) +
  scale_x_discrete(labels = c("Open water\n n = 210", "Inside\n n = 289", "Below\n n = 259")) +
  scale_color_viridis(option = "turbo", limits = c(29.1, 30.7)) +
  coord_cartesian(ylim = c(29.0, 30.8)) +
  theme_classic()
fig4 <- fig + 
  theme(axis.text = element_text(size=20, color="black"),
        axis.ticks.length = unit(7,"pt"),
        axis.title.x = element_text(size=25, margin = margin(t=15,r=0,b=0,l=0)),
        axis.title.y = element_text(size=25, margin = margin(t=0,r=15,b=0,l=0)),
        panel.background = element_rect(color="black", size=0.7, fill=NA))
fig4
ggsave(filename = "Outputs/figure_4.jpg", fig4,
       width = 8, height = 8, dpi = 300)
ggsave(filename = "Outputs/figure_4.eps", fig4,
       width = 8, height = 8)

# Kruskal-Wallis test
# dataframe
  # mat_ID and below_mat as factors
sd2_test <- sd2_na %>%
  dplyr::select(mat_ID, below_mat, temp) %>%
  mutate(mat_ID = as.factor(mat_ID),
         below_mat = as.factor(below_mat))
# summary
summary <- sd2_test %>% group_by(below_mat) %>%
  summarize(n = n(),
            mean = mean(temp),
            sd = sd(temp),
            se = sd/sqrt(n),
            min = min(temp),
            max = max(temp)) %>%
  as.data.frame(.) %>%
  mutate_if(is.numeric, round, 4)
summary
# assumptions
m <- aov(temp~below_mat, data = sd2_test)
shapiro.test(residuals(m))
leveneTest(m)
  # not appropriate: aov(temp~below_mat, data = sd2_test)
# test
kruskal.test(temp~below_mat, data = sd2_test)
# post-hoc Dunn's test with Bonferroni correction
dunn_test(temp~below_mat, data = sd2_test, p.adjust.method = "bonferroni")


########## figure 5a ##########
# dataframe
  # open water temperatures
sd2_ow <- sd2_na %>% filter(below_mat == "1ow") %>%
  mutate(depth_factor = as.factor(depth))

# error bars
sd2_ow_eb <- sd2_ow %>% group_by(depth_factor) %>%
  summarize(n = n(),
            mean = mean(temp),
            sd = sd(temp),
            se = sd/sqrt(n))
sd2_ow_eb

# figure 5a
fig <- ggplot(sd2_ow, aes(x = depth_factor, y = temp)) +
  geom_point(aes(color = temp), size = 3, 
             position = position_jitter(width = 0.1, seed = 1), 
             show.legend = FALSE) +
  geom_point(data = sd2_ow_eb, aes(x = depth_factor, y = mean), color = "black",
             size = 7, shape="\u2014", stroke = 1) +
  geom_text(data = sd2_ow_eb, aes(x = depth_factor, y = 30.35, label = c("a","b","b","ab","ab","ab")),
            color = "black", size=7, hjust=0.5, vjust=0) +
  geom_errorbar(data = sd2_ow_eb, aes(x = depth_factor, y = mean,
                                            ymin = mean-se, ymax = mean+se),
                color = "black", width = 0.15, size = 1) +
  labs(x = "Depth in open water (m)", y = expression("Temperature "~paste("("^"o","C)"))) +
  scale_y_continuous(breaks = seq(29.0,30.8,0.2)) +
  scale_color_viridis(option = "turbo", limits = c(29.1, 30.7)) +
  coord_cartesian(ylim = c(29.0, 30.8)) +
  theme_classic()
fig5_a <- fig + 
  theme(axis.text = element_text(size=20, color="black"),
        axis.ticks.length = unit(7,"pt"),
        axis.title.x = element_text(size=25, margin = margin(t=15,r=0,b=0,l=0)),
        axis.title.y = element_text(size=25, margin = margin(t=0,r=15,b=0,l=0)),
        panel.background = element_rect(color="black", size=0.7, fill=NA))
fig5_a

# Kruskal-Wallis test
# summary
summary <- sd2_ow %>% group_by(depth_factor) %>%
  summarize(n = n(),
            mean = mean(temp),
            sd = sd(temp),
            se = sd/sqrt(n),
            min = min(temp),
            max = max(temp)) %>%
  as.data.frame(.) %>%
  mutate_if(is.numeric, round, 4)
summary
# assumptions
m <- aov(temp~depth_factor, data = sd2_ow)
shapiro.test(residuals(m))
leveneTest(m)
  # not appropriate: aov(temp~depth_factor, data = sd2_ow)
# test
kruskal.test(temp~depth_factor, data = sd2_ow)
# post-hoc Dunn's test with Bonferroni correction
dunn_test(temp~depth_factor, data = sd2_ow, p.adjust.method = "bonferroni")


########## figure 5b ##########
# dataframe
  # inside mat temperatures
sd2_in <- sd2_na %>% filter(below_mat == "2inside") %>%
  mutate(depth_factor = as.factor(depth))

# error bars
sd2_in_eb <- sd2_in %>% group_by(depth_factor) %>%
  summarize(n = n(),
            mean = mean(temp),
            sd = sd(temp),
            se = sd/sqrt(n))
sd2_in_eb

# figure 5b
fig <- ggplot(sd2_in, aes(x = depth_factor, y = temp)) +
  geom_point(aes(color = temp), size = 3, 
             position = position_jitter(width = 0.1, seed = 1), 
             show.legend = FALSE) +
  geom_point(data = sd2_in_eb, aes(x = depth_factor, y = mean), color = "black",
             size = 7, shape="\u2014", stroke = 1) +
  geom_errorbar(data = sd2_in_eb, aes(x = depth_factor, y = mean,
                                         ymin = mean-se, ymax = mean+se),
                color = "black", width = 0.15, size = 1) +
  labs(x = "Depth inside aggregation (m)", y = expression("Temperature "~paste("("^"o","C)"))) +
  scale_y_continuous(breaks = seq(29.0,30.8,0.2)) +
  scale_color_viridis(option = "turbo", limits = c(29.1, 30.7)) +
  annotate(geom = "text", label = "n = 2",
           size = 7, color = "black",
           x = "1", y = 30.25) +
  coord_cartesian(ylim = c(29.0, 30.8)) +
  theme_classic()
fig5_b <- fig + 
  theme(axis.text = element_text(size=20, color="black"),
        axis.ticks.length = unit(7,"pt"),
        axis.title.x = element_text(size=25, margin = margin(t=15,r=0,b=0,l=0)),
        axis.title.y = element_text(size=25, margin = margin(t=0,r=15,b=0,l=0)),
        panel.background = element_rect(color="black", size=0.7, fill=NA))
#fig5_b <- fig + 
#  theme(axis.text.x = element_text(size=20, color="black"),
#        axis.text.y = element_blank(),
#        axis.ticks.length.x = unit(7,"pt"),
#        axis.ticks.y  = element_blank(),
#        axis.title.x = element_text(size=25, margin = margin(t=15,r=0,b=0,l=0)),
#        axis.title.y = element_blank(),
#        panel.background = element_rect(color="black", size=0.7, fill=NA))
fig5_b

# Kruskal-Wallis test
# dataframe
  # exclude depths with n<5
sd2_in_test <- sd2_in %>% filter(depth < 1)
# summary
summary <- sd2_in_test %>% group_by(depth_factor) %>%
  summarize(n = n(),
            mean = mean(temp),
            sd = sd(temp),
            se = sd/sqrt(n),
            min = min(temp),
            max = max(temp)) %>%
  as.data.frame(.) %>%
  mutate_if(is.numeric, round, 4)
summary
# assumptions
m <- aov(temp~depth_factor, data = sd2_in_test)
shapiro.test(residuals(m))
leveneTest(m)
  # not appropriate: aov(temp~depth_factor, data = sd2_in_test)
# test
kruskal.test(temp~depth_factor, data = sd2_in_test) # not significant


########## figure 5 patchwork ##########
fig5 <- fig5_a + fig5_b +
  plot_layout(ncol = 2, nrow = 1) + plot_annotation(tag_levels = "a") &
  theme(plot.tag = element_text(size = 30, face = "bold"),
        plot.margin = unit(c(0.5, 1, 0.5, 1), "cm"))
fig5
ggsave(filename = "Outputs/figure_5.jpg", fig5,
       width = 20, height = 10, dpi = 300)
ggsave(filename = "Outputs/figure_5.eps", fig5,
       width = 20, height = 10)


########## figure S3 ##########
# dataframe
  # single column of temperatures
  # generate column of distance across mat
sd3 <- sd %>%
  dplyr::select(mat_ID, mat_w, mat_l,
         ow_0, ow_0.2, ow_0.4, ow_0.6, ow_0.8, ow_1,
         edge_0, edge_0.2, edge_0.4, edge_0.6, edge_0.8, edge_1,
         X0.5_0, X0.5_0.2, X0.5_0.4, X0.5_0.6, X0.5_0.8, X0.5_1, 
         X1_0, X1_0.2, X1_0.4, X1_0.6, X1_0.8, X1_1,
         center_0, center_0.2, center_0.4, center_0.6, center_0.8, center_1,
         edge_0_d,
         X0.5_0_d, 
         X1_0_d,
         center_0_d) %>%
  pivot_longer(cols = c(ow_0, ow_0.2, ow_0.4, ow_0.6, ow_0.8, ow_1,
                        edge_0, edge_0.2, edge_0.4, edge_0.6, edge_0.8, edge_1,
                        X0.5_0, X0.5_0.2, X0.5_0.4, X0.5_0.6, X0.5_0.8, X0.5_1,
                        X1_0, X1_0.2, X1_0.4, X1_0.6, X1_0.8, X1_1,
                        center_0, center_0.2, center_0.4, center_0.6, center_0.8, center_1),
               names_to = "location",
               values_to = "temp") %>%
  mutate(depth =
           case_when(!grepl("_0.", location) & !grepl("_1", location) ~ 0.0,
                     grepl("_0.2", location) ~ 0.2,
                     grepl("_0.4", location) ~ 0.4,
                     grepl("_0.6", location) ~ 0.6,
                     grepl("_0.8", location) ~ 0.8,
                     grepl("_1", location) ~ 1.0)) %>%
  mutate(mat_thick =
           case_when(grepl("edge", location) ~ edge_0_d,
                     grepl("X0.5", location) ~ X0.5_0_d,
                     grepl("X1", location) ~ X1_0_d,
                     grepl("center", location) ~ center_0_d)) %>%
  mutate(below_mat =
           case_when(grepl("ow", location) ~ "Open water",
                     mat_thick < depth ~ "Below mat",
                     mat_thick >= depth ~ "Inside mat")) %>%
  mutate(into_mat =
           case_when(grepl("ow", location) ~ -1,
                     grepl("edge", location) ~ 0,
                     grepl("X0.5", location) ~ 0.5,
                     grepl("X1", location) ~ 1.0,
                     grepl("center", location) ~ (0.5 * mat_w))) %>%
  mutate(depth =
           case_when(!grepl("_0.", location) & !grepl("_1", location) ~ 0.0,
                     grepl("_0.2", location) ~ -0.2,
                     grepl("_0.4", location) ~ -0.4,
                     grepl("_0.6", location) ~ -0.6,
                     grepl("_0.8", location) ~ -0.8,
                     grepl("_1", location) ~ -1.0)) %>%
  drop_na(temp) %>%
  dplyr::select(-c(edge_0_d, X0.5_0_d, X1_0_d, center_0_d)) %>%
  arrange(mat_ID)

# dataframe
  # mean temperatures: inside mat
sd3_in <- sd3 %>% filter(below_mat == "Inside mat") %>%
  dplyr::select(into_mat, depth, temp) %>%
  mutate(into_mat_factor = as.factor(into_mat)) %>%
  mutate(depth_factor = as.factor(depth)) %>%
  group_by(into_mat_factor, depth_factor) %>%
  summarize_at(vars(temp),
               list(~ mean(.),
                    ~ n(),
                    ~ sd(.),
                    ~ sd(.)/sqrt(n()))) %>%
  rename(temp_mean = mean,
         temp_n = n,
         temp_sd = sd,
         temp_se = "/") %>%
  mutate(into_mat = as.character(into_mat_factor)) %>%
  mutate(depth = as.character(depth_factor)) %>%
  mutate(into_mat = as.numeric(into_mat)) %>%
  mutate(depth = as.numeric(depth)) %>%
  mutate(temp_shape =
           case_when(temp_n == 1 ~ "n = 1",
                     temp_n > 1 ~ "mean for n > 1"))

# table
write.csv(sd3_in, "Outputs/table_S1_in.csv", row.names = FALSE)

# dataframe
  # mean temperatures: open water
sd3_ow <- sd3 %>% filter(below_mat == "Open water") %>%
  dplyr::select(into_mat, depth, temp) %>%
  mutate(into_mat_factor = as.factor(into_mat)) %>%
  mutate(depth_factor = as.factor(depth)) %>%
  group_by(into_mat_factor, depth_factor) %>%
  summarize_at(vars(temp),
               list(~ mean(.),
                    ~ n(),
                    ~ sd(.),
                    ~ sd(.)/sqrt(n()))) %>%
  rename(temp_mean = mean,
         temp_n = n,
         temp_sd = sd,
         temp_se = "/") %>%
  mutate(into_mat = as.character(into_mat_factor)) %>%
  mutate(depth = as.character(depth_factor)) %>%
  mutate(into_mat = as.numeric(into_mat)) %>%
  mutate(depth = as.numeric(depth)) %>%
  mutate(temp_shape =
           case_when(temp_n == 1 ~ "n = 1",
                     temp_n > 1 ~ "mean for n > 1")) %>%
  mutate(ow = "Open water")

# table
write.csv(sd3_ow, "Outputs/table_S1_ow.csv", row.names = FALSE)

# figure
# inside mat
fig <- ggplot(sd3_in, aes(x = into_mat, y = depth)) +
  geom_point(aes(color = temp_mean, shape = temp_shape), size = 5,
             show.legend = FALSE) +
  labs(x = "Distance into aggregation (m)", y = "Depth (m)") +
  scale_x_continuous(breaks = scales::pretty_breaks(n = 14)) +
  scale_y_continuous(breaks = scales::pretty_breaks(n = 5)) +
  scale_color_viridis(option = "turbo", limits = c(29.1, 30.7)) +
  scale_shape_manual(values = c(19, 20)) +
  theme_classic()
fig <- fig + 
  theme(axis.text = element_text(size=20, color="black"),
        axis.ticks.length = unit(7,"pt"),
        axis.title.x = element_text(size=25, margin = margin(t=15,r=0,b=0,l=0)),
        axis.title.y = element_blank(),
        axis.text.y = element_blank(),
        axis.ticks.y = element_blank(),
        panel.background = element_rect(color="black", size=0.7, fill=NA))
fig_inside <- fig +
  annotate("text", x = 0, y = -1.3, label = "Edge", color = "black", size = 6) +
  coord_cartesian(ylim = c(-1.1,0.1), xlim = c(0,1.8), clip = "off")
fig_inside

# open water
fig <- ggplot(sd3_ow, aes(x = ow, y = depth)) +
  geom_point(aes(color = temp_mean, shape = temp_shape), size = 5,
             show.legend = FALSE) +
  labs(x = "Distance into aggregation (m)", y = "Depth (m)") +
  scale_y_continuous(breaks = scales::pretty_breaks(n = 5)) +
  scale_color_viridis(option = "turbo", limits = c(29.1, 30.7)) +
  scale_shape_manual(values = c(19, 20)) +
  theme_classic()
fig <- fig + 
  theme(axis.text.y = element_text(size=20, color="black"),
        axis.text.x = element_text(size=20, color="black"),
        axis.ticks.length = unit(7,"pt"),
        axis.title.x = element_blank(),
        axis.title.y = element_text(size=25, margin = margin(t=0,r=15,b=0,l=0)),
        panel.background = element_rect(color="black", size=0.7, fill=NA))
fig_ow <- fig +
  annotate("text", x = -0.4, y = 0, label = "Surface", color = "black", size = 6, angle = 45) +
  coord_cartesian(ylim = c(-1.1,0.1), xlim = c(0.8,1.2), clip = "off")
fig_ow

# legend: color
fig <- ggplot(sd3_in, aes(x = into_mat, y = depth)) +
  geom_point(aes(color = temp_mean), size = 5,
             show.legend = TRUE) +
  labs(x = "Distance into aggregation (m)", y = "Depth (m)",
       color = expression("Temperature"~paste("("^"o","C)"))) +
  scale_x_continuous(breaks = scales::pretty_breaks(n = 14)) +
  scale_y_continuous(breaks = scales::pretty_breaks(n = 5)) +
  scale_color_viridis(option = "turbo", limits = c(29.1, 30.7)) +
  scale_shape_manual(values = c(19, 20)) +
  theme_classic()
fig <- fig + 
  theme(axis.text = element_text(size=20, color="black"),
        axis.ticks.length = unit(7,"pt"),
        axis.title.x = element_text(size=25, margin = margin(t=15,r=0,b=0,l=0)),
        axis.title.y = element_text(size=25, margin = margin(t=0,r=15,b=0,l=0)),
        legend.position = "bottom",
        legend.key.height = unit(20,'pt'),
        legend.key.width = unit(80,'pt'),
        legend.title = element_text(size=20),
        legend.text = element_text(size=20),
        panel.background = element_rect(color="black", size=0.7, fill=NA)) +
  guides(color = guide_colorbar(title.position = "top", title.hjust=0.5))
fig_color <- fig +
  annotate("text", x = 0, y = -1.24, label = "Edge", color = "black") +
  annotate("text", x = -0.4, y = 0, label = "Surface", color = "black", angle = 45) +
  coord_cartesian(ylim = c(-1.1,0.1), xlim = c(0,1.8), clip = "off")
fig_color
leg_color <- get_legend(fig_color)

# legend: shape
fig <- ggplot(sd3_in, aes(x = into_mat, y = depth)) +
  geom_point(aes(shape = temp_shape), color = "black", size = 5,
             show.legend = TRUE) +
  labs(x = "Distance into aggregation (m)", y = "Depth (m)",
       color = expression("Mean temperature"~paste("("^"o","C)"))) +
  scale_x_continuous(breaks = scales::pretty_breaks(n = 14)) +
  scale_y_continuous(breaks = scales::pretty_breaks(n = 5)) +
  scale_shape_manual(values = c(19, 20)) +
  theme_classic()
fig <- fig + 
  theme(axis.text = element_text(size=20, color="black"),
        axis.ticks.length = unit(7,"pt"),
        axis.title.x = element_text(size=25, margin = margin(t=15,r=0,b=0,l=0)),
        axis.title.y = element_text(size=25, margin = margin(t=0,r=15,b=0,l=0)),
        legend.position = "right",
        legend.title = element_blank(),
        legend.text = element_text(size=20),
        panel.background = element_rect(color="black", size=0.7, fill=NA))
fig_shape <- fig +
  annotate("text", x = 0, y = -1.24, label = "Edge", color = "black") +
  annotate("text", x = -0.4, y = 0, label = "Surface", color = "black", angle = 45) +
  coord_cartesian(ylim = c(-1.1,0.1), xlim = c(0,1.8), clip = "off")
fig_shape
leg_shape <- get_legend(fig_shape)

# patchwork
fig0 <- fig_inside +
  annotation_custom(grob = leg_shape, xmin = 1.2, xmax = 1.6, ymin = -1.3, ymax = -0.7)
fig0
layout <- "
          ABBBB
          ABBBB
          ABBBB
          ABBBB
          CCCCC"
figS3 <- fig_ow + fig0 + leg_color +
  plot_layout(design = layout)
figS3
ggsave(filename = "Outputs/figure_S3.jpg", figS3,
       width = 12, height = 8, dpi = 300)


########## figure S4 ##########
fig <- ggplot(sd2_na, aes(x = location_interior, y = temp)) +
  geom_point(aes(color = below_mat), size = 3,
             position = position_jitter(width = 0.1, seed = 1),
             show.legend = TRUE) +
  labs(x = "", y = expression("Temperature "~paste("("^"o","C)")),
       title = "Depth (m)") +
  facet_grid(~depth) +
  scale_y_continuous(breaks = scales::pretty_breaks(n = 15)) +
  scale_x_discrete(labels = c("Open water", "Edge", "Interior")) +
  scale_color_manual(labels = c("Open water\n  n = 210",
                                "Inside aggregation\n  n = 289",
                                "Below aggregation\n   n = 259"),
                     values= c("blue", "darkorange", "lightseagreen")) +
  guides(color = guide_legend(override.aes = list(size = 7))) +
  theme_classic()
fig <- fig + 
  theme(axis.text = element_text(size=25, color="black"),
        axis.text.x = element_text(angle=90, hjust=0.95, vjust=0.5),
        axis.ticks.length = unit(7,"pt"),
        axis.title.x = element_text(size=30, margin = margin(t=15,r=0,b=0,l=0)),
        axis.title.y = element_text(size=30, margin = margin(t=0,r=15,b=0,l=0)),
        legend.position = "bottom",
        legend.spacing.x = unit(14, "pt"),
        legend.title = element_blank(),
        legend.text = element_text(size=25, margin = margin(r=21, unit="pt")),
        plot.title = element_text(size=25, hjust=0.5),
        strip.text.x = element_text(size=25),
        panel.background = element_rect(color="black", size=0.7, fill=NA))
fig
ggsave(filename = "Outputs/figure_S4.jpg", fig,
       width = 22, height = 17, dpi = 300)

##### end #####
